# Supplementary material for: Environmental Impact of Feeding with Infant Formula in Comparison with Breastfeeding
Source: Int J Environ Res Public Health. 2022 May 24;19(11):6397. doi: 10.3390/ijerph19116397 (PMC9180168; doi:10.3390/ijerph19116397)
Supplement: Supplementary file 1 [file ijerph-19-06397-s001.zip]

Archive with 1 entries (1 files):
- ijerph-1691456-supplementary.pdf
